# Supplementary material for: Dynamic and Multi-Pharmacophore Modeling for Designing Polo-Box Domain Inhibitors
Source: PLoS One. 2014 Jul 18;9(7):e101405. doi: 10.1371/journal.pone.0101405 (PMC4103762; doi:10.1371/journal.pone.0101405)
Supplement: Table S1 — Lists the top 93 compounds identified and tested in vitro, their chemical structures, vendor information, and experimental values from in vitro Plk1-PBD substrate peptide binding assays displayed as the percent binding. (XLS) [file pone.0101405.s001.xls]

## Sheet: CDD Export 1
Molecule Name	ID Number	Structure	Dock_Score	Vendor/Lib/Loc/Cat#	%Binding
Chemistry_12868	F1877-0131		101.544	Life Chemicals Inc	66.9234
Chemistry_21666	F2541-0094		101.36	Life Chemicals Inc	51.1623
Chemistry_29790	F2936-0044		101.113	Life Chemicals Inc	85.5263
Chemistry_8816	F6225-0761		99.994	Life Chemicals Inc	71.9388
Chemistry_28272	F2902-0405		99.656	Life Chemicals Inc	18.0023
ASN_03791759	ASN 03791759		98.469	Asinex / Diversity Set / DL-15-B021 / 338623	105.216
Chemistry_48575	F5788-2968		97.657	Life Chemicals Inc	52.1308
ASN_05109271	ASN 05109271		96.077	Asinex / Diversity Set / DL-53-K017 / 519576	62.4432
Chemistry_20679	F2527-0284		95.89	Life Chemicals Inc	49.3219
Chemistry_27918	F2847-0044		95.461	Life Chemicals Inc	59.3932
ASN_05298692	ASN 05298692		94.783	Asinex / Diversity Set / DL-19-B019 / 381772	56.741
Chemistry_8517	F6195-3040		94.488	Life Chemicals Inc	54.0479
Chemistry_11539	F1838-4441		94.21	Life Chemicals Inc	37.6939
ASN_05258477	ASN 05258477		93.376	Asinex / Diversity Set / DL-27-N018 / 403228	69.8978
Chemistry_11110	F1808-0056		92.93	Life Chemicals Inc	53.1546
Chemistry_7700	F5871-3412		92.699	Life Chemicals Inc	68.6066
ASN_05945832	ASN 05945832		91.967	Asinex / Diversity Set / DL-44-C005 / 439489	49.4712
ASN_04455054	ASN 04455054		91.925	Asinex / Diversity Set / DL-15-B022 / 364618	49.5629
ASN_05113645	ASN 05113645		91.866	Asinex / Diversity Set / DL-53-I004 / 513273	83.0629
ASN_05835312	ASN 05835312		91.756	Asinex / Diversity Set / DL-61-F008 / 559422	93.1002
AST_6264551	AST 6482323		91.519	Asinex / Targeted Set / TAR-8-K005 / 441757	47.5437
AST_6482323	AST 6540722		90.632	Asinex / Targeted Set / TAR-25-B022 / 494671	95.3705
ASN_04506927	ASN 04506927		90.353	Asinex / Diversity Set / DL-50-P015 / 499027	53.375
Chemistry_35741	F5016-3227		90.053	Life Chemicals Inc	51.3223
Chemistry_7410	F5860-4860		90.032	Life Chemicals Inc	66.4936
Chemistry_43747	F5463-0142		89.261	Life Chemicals Inc	31.0453
Chemistry_41369	F5190-1789		89.213	Life Chemicals Inc	34.0759
T6000384	T6000384		88.972	Enamine / EAM / 55056-161G10 / T6000384	32.0665
ASN_04373635	ASN 04373635		88.63	Asinex / Diversity Set / DL-32-P020 / 349097	64.6873
Chemistry_32549	F3406-5064		88.237	Life Chemicals Inc	36.485
Chemistry_32123	F3374-0042		88.16	Life Chemicals Inc / Enamine Ltd/ Princeton Biomolecular Research Inc	39.1478
Chemistry_37027	F5097-2383		88.122	Life Chemicals Inc	49.529
ASN_04024482	ASN 04024482		87.935	Asinex / Diversity Set / DL-25-L012 / 420095	55.6684
Chemistry_32954	F3406-7738		87.861	Life Chemicals Inc	71.5518
Chemistry_19955	F2493-3128		87.688	Life Chemicals Inc	56.1561
ASN_03801413	ASN 03801413		87.686	Asinex / Diversity Set / DL-34-D004 / 351398	76.2013
Chemistry_10438	F0682-0731		87.525	Life Chemicals Inc	57.8548
Chemistry_12699	F1849-0053		87.462	Life Chemicals / ChemDiv Inc	46.834
ASN_03795318	ASN 03795318		87.373	Asinex / Diversity Set / DL-60-B013 / 374252	64.6267
ASN_04455278	ASN 04455278		86.539	Asinex / Diversity Set / DL-21-A010 / 375008	70.0355
Chemistry_31099	F2964-2053		86.52	Life Chemicals Inc	41.3997
Chemistry_24514	F2773-0691		86.245	Life Chemicals Inc	74.6952
Chemistry_37971	F5120-0216		86.068	Life Chemicals Inc	45.149
ASN_03366854	ASN 03366854		86.011	Asinex / Diversity Set / DL-28-E007 / 303421	71.1789
AST_6540766	AST 06582426		85.692	Asinex / Targeted Set / TAR-21-D003 / 484113	54.9976
ASN_05396401	ASN 05396401		85.51	Asinex / Diversity Set / DL-23-F007 / 383687	64.7898
ASN_03364654	ASN 03364654		84.649	Asinex / Diversity Set / DL-16-F015 / 422059	57.2768
Chemistry_31208	F3267-0067		84.236	Life Chemicals Inc / Asinex / Otava Lts / Princeton BioMolecular Research Inc	40.0364
Chemistry_47062	F5559-0021		83.858	Life Chemicals Inc	37.6681
ASN_04373706	ASN 04373706		83.604	Asinex / Diversity Set / DL-2-A014 / 354936	63.1809
Chemistry_39923	F5148-0462		83.593	Life Chemicals Inc	91.933
AST_5652460	AST 5654107		83.544	Asinex / Targeted Set / TAR-16-B003 / 480851	55.6501
Chemistry_25955	F2794-0088		83.248	Life Chemicals Ltd	53.1537
AST_7438933	AST 7438933		82.84	Asinex / Targeted Set / TAR-19-H005 / 490954	60.4498
ASN_05396674	ASN 05396674		82.735	Asinex / Diversity Set / DL-24-P017 / 385533	44.8421
Chemistry_36478	F5048-0300		82.667	Life Chemicals Inc	36.6683
Chemistry_3006	F2936-0113		82.58	Life Chemicals Inc	58.7727
ASN_05395308	ASN 05395308		82.561	Asinex / Diversity Set / DL-17-N020 / 385455	62.0493
ASN_05917198	ASN 05917198		82.28	Asinex / Diversity Set / DL-40-G018 / 440876	55.8194
ASN_08745579	ASN 08745579		82.261	Asinex / Diversity Set / DL-57-F018 / 548600	60.1144
AST_5652514	AST 05654485		82.204	Asinex / Targeted Set / TAR-16-H003 / 480805	55.5036
ASN_02834071	ASN 02834071		82.138	Asinex / Diversity Set / DL-13-J014 / 300536	78.2707
Chemistry_4395	F5520-0959		81.823	Life Chemicals Inc	63.2127
Chemistry_8315	F6064-5572		81.823	Life Chemicals Inc	62.9781
ASN_05920079	ASN 05920079		81.311	Asinex / Diversity Set / DL-37-A006 / 438023	48.2111
AST_06582426	AST 5652514		80.955	Asinex / Targeted Set / TAR-27-E006 / 480848	74.1916
Chemistry_18312	F2323-2484		80.767	Life Chemicals Inc	83.2227
Chemistry_19452	F2437-0202		80.238	Life Chemicals Inc / Otava Ltd	62.0346
Chemistry_33046	F3407-2649		80.185	Life Chemicals Inc / ChemDiv Inc / Vitas-M Laboratory Ltd / Princeton BioMolecular Research Inc	44.695
Chemistry_21751	F2721-0086		80.16	Life Chemicals Inc	53.5454
Chemistry_21747	F2683-0021		79.816	Life Chemicals Inc	61.3159
AST_7153794	AST 7153794		79.726	Asinex / Targeted Set / TAR-12-F018 / 481013	58.5075
ASN_04373611	ASN 04373611		79.65	Asinex / Diversity Set / DL-32-N020 / 349098	63.2888
Chemistry_49295	F5833-6620		77.924	Life Chemicals Inc	46.0199
ASN_04042464	ASN 04042464		77.893	Asinex / Diversity Set / DL-42-J009 / 464824	61.6981
Chemistry_15651	F2202-0663		77.324	Life Chemicals Inc	63.7901
Chemistry_21838	F2751-0978		76.892	Life Chemicals Inc	78.4513
AST_6540722	AST 6540766		76.255	Asinex / Targeted Set / TAR-12-M004 / 473272	86.6666
AST_7272214	AST 7272214		75.473	Asinex / Targeted Set / TAR-26-L008 / 496341	58.3913
Chemistry_36540	F5061-0074		75.271	Life Chemicals Inc	43.6692
ASN_02833925	ASN 02833925		73.416	Asinex / Diversity Set / DL-10-P009 / 357917	96.8693
Chemistry_8112	F6064-5344		73.08	Life Chemicals Inc	40.4267
Chemistry_47078	F5609-1327		71.463	Life Chemicals Inc	38.3252
Chemistry_19097	F2337-1096		71.019	Life Chemicals Inc	63.6669
ASN_05812674	ASN 05812674		70.908	Asinex / Diversity Set / DL-19-F011 / 416216	41.3472
Chemistry_17899	F2233-0305		69.573	Life Chemicals Inc	57.0465
Chemistry_44155	F5523-0094		69.344	Life Chemicals Inc	46.954
AST_05654485	AST 5652460		69.14	Asinex / Targeted Set / TAR-15-I022 / 480847	88.7305
Chemistry_10588	F1750-0103		67.617	Life Chemicals Inc	51.15
Chemistry_14674	F2096-0733		67.236	Life Chemicals Inc	62.3562
AST_5654107	AST 6264551		64.964	Asinex / Targeted Set / TAR-11-N009 / 474706	104.247
ASN_03775888	ASN 03775888		58.444	Asinex / Diversity Set / DL-9-M003 / 344109	92.1865
ASN_01922436	ASN 01922436		53.466	Asinex / Diversity Set / DL-3-A009 / 230624	35.2306
Poloxin	Poloxin			Sigma-Aldrich	12.6806
